# Supplementary material for: Calcium Channels as Novel Therapeutic Targets for Ovarian Cancer Stem Cells
Source: Int J Mol Sci. 2020 Mar 27;21(7):2327. doi: 10.3390/ijms21072327 (PMC7177693; doi:10.3390/ijms21072327)
Supplement: Supplementary file 1 [file ijms-21-02327-s001.zip]

Archive with 1 entries (1 files):
- ijms-751079-supplementary.pptx
